# Supplementary material for: N′-(2,4-Dinitro­phen­yl)benzohydrazide
Source: Acta Crystallogr Sect E Struct Rep Online. 2012 Jul 10;68(Pt 8):o2418. doi: 10.1107/S1600536812030619 (PMC3414336; doi:10.1107/S1600536812030619)
Supplement: Supplementary file 2 [file e-68-o2418-Isup2.hkl]

# 
# h,k,l, Fc-squared, Fo-squared, sigma(Fo-squared) and status flag 
# 
data_I
_shelx_title ' C13 H10 N4 O5 in C2' 
_shelx_refln_list_code          4 
_shelx_F_calc_maximum      198.71 
_exptl_crystal_F_000       624.00 
_reflns_d_resolution_high  0.7600 
 
loop_ 
 _symmetry_equiv_pos_as_xyz 
 'x, y, z' 
 '-x, y, -z' 
 'x+1/2, y+1/2, z' 
 '-x+1/2, y+1/2, -z' 
 
_cell_length_a    13.5714 
_cell_length_b     8.4621 
_cell_length_c    11.4547 
_cell_angle_alpha  90.000 
_cell_angle_beta   93.830 
_cell_angle_gamma  90.000 
 
_shelx_F_squared_multiplier     1.000 
 
loop_ 
 _refln_index_h 
 _refln_index_k 
 _refln_index_l 
 _refln_F_squared_calc 
 _refln_F_squared_meas 
 _refln_F_squared_sigma 
 _refln_observed_status 
   2   0   0     3646.99     3751.67     65.69 o 
   4   0   0     2796.03     2810.28     47.46 o 
   6   0   0        0.02       -1.15      1.15 o 
   8   0   0      471.54      459.11      8.92 o 
  10   0   0       37.25       31.41      2.99 o 
  12   0   0     5991.13     6077.16     70.39 o 
  14   0   0     1456.52     1477.62     36.24 o 
  16   0   0      133.22      131.82     11.40 o 
   1   1   0     1683.11     1717.05     11.21 o 
   3   1   0     4140.81     4349.23     33.31 o 
   5   1   0      348.31      358.05      4.46 o 
   7   1   0      172.31      181.53      3.45 o 
   9   1   0      238.32      228.15      4.38 o 
  11   1   0      332.61      355.75      6.86 o 
  13   1   0     1281.87     1228.28     17.32 o 
  15   1   0       15.80       15.70      4.64 o 
  17   1   0       17.01       15.89      5.41 o 
   0   2   0     9541.39     9717.81    101.47 o 
   2   2   0     9108.13     9521.85     62.76 o 
   4   2   0     3262.91     3459.16     29.29 o 
   6   2   0      101.93      101.02      4.40 o 
   8   2   0     1035.54     1021.41     11.37 o 
  10   2   0       58.37       58.30      3.63 o 
  12   2   0      926.32      909.94     14.19 o 
  14   2   0      837.01      852.08     14.48 o 
  16   2   0      164.70      177.24      8.55 o 
   1   3   0     3195.61     3242.07     25.49 o 
   3   3   0     1986.33     2101.23     15.39 o 
   5   3   0     2558.78     3034.23     27.77 o 
   7   3   0      601.52      584.37      9.08 o 
   9   3   0       55.38       55.78      3.28 o 
  11   3   0      118.17      117.03      4.64 o 
  13   3   0      117.32      100.93      5.09 o 
  15   3   0        0.41       -1.73      1.73 o 
  17   3   0      270.71      330.49     14.91 o 
   0   4   0     2373.48     2303.17     27.28 o 
   2   4   0      244.32      242.04      3.41 o 
   4   4   0     1195.27     1246.01     10.30 o 
   6   4   0      276.25      307.88      5.04 o 
   8   4   0      127.50      117.68      4.15 o 
  10   4   0        9.31        9.24      1.89 o 
  12   4   0      229.83      215.45      6.69 o 
  14   4   0      154.76      143.54      5.05 o 
  16   4   0       46.44       40.83      4.20 o 
   1   5   0      226.86      224.08      3.56 o 
   3   5   0      346.20      380.70      4.79 o 
   5   5   0      360.73      385.62      5.70 o 
   7   5   0        5.33        4.53      1.40 o 
   9   5   0      670.31      660.32     11.30 o 
  11   5   0       75.96       71.19      4.33 o 
  13   5   0       23.73       25.37      2.71 o 
  15   5   0       28.83       37.32      3.99 o 
   0   6   0      386.08      364.61      6.66 o 
   2   6   0      235.39      230.60      5.91 o 
   4   6   0      776.50      787.96      8.17 o 
   6   6   0      332.17      315.58      7.31 o 
   8   6   0      211.94      185.44      5.63 o 
  10   6   0      420.22      404.11      9.19 o 
  12   6   0        0.03       -0.87      1.43 o 
  14   6   0       41.34       39.57      3.49 o 
   1   7   0       65.37       68.93      2.33 o 
   3   7   0      206.14      192.80      4.82 o 
   5   7   0        7.50        7.01      1.37 o 
   7   7   0        6.20        5.03      1.60 o 
   9   7   0       48.37       46.43      4.70 o 
  11   7   0      168.30      156.27      7.14 o 
  13   7   0       70.32       60.74      4.89 o 
   0   8   0      433.45      437.01      8.40 o 
   2   8   0       56.53       58.59      3.11 o 
   4   8   0      251.77      249.88      5.62 o 
   6   8   0      410.63      404.06      9.20 o 
   8   8   0      211.97      184.13      6.50 o 
  10   8   0       36.79       36.27      3.75 o 
  12   8   0       87.04       84.37      5.74 o 
   1   9   0       63.63       61.60      6.34 o 
   3   9   0      146.75      148.04      8.47 o 
   5   9   0      261.23      257.72     14.47 o 
   7   9   0       33.23       27.02      3.99 o 
   9   9   0        0.87        1.43      2.47 o 
   0  10   0      396.10      427.39     17.24 o 
   2  10   0       99.60       96.97      5.25 o 
   4  10   0       76.10       78.04      6.43 o 
   6  10   0       43.46       44.79      9.42 o 
   1  11   0       33.70       37.17      4.57 o 
 -16   0   1      120.46      129.40     11.17 o 
 -14   0   1      758.45      743.26     23.57 o 
 -12   0   1     1117.13     1069.04     27.37 o 
 -10   0   1     1303.74     1270.40     24.42 o 
  -8   0   1        3.15        3.94      0.95 o 
  -6   0   1      369.66      387.59      5.43 o 
  -4   0   1      178.20      155.55      2.66 o 
  -2   0   1     5662.86     5853.36     69.71 o 
   0   0   1      408.04      404.35      9.58 o 
   2   0   1    10445.27    10075.00     84.71 o 
   4   0   1     3433.49     3464.42     30.60 o 
   6   0   1     3090.37     3242.79     29.66 o 
   8   0   1        6.56        8.09      1.67 o 
  10   0   1      129.85      133.54      5.09 o 
  12   0   1       20.13       21.69      3.03 o 
  14   0   1      168.88      171.55     10.79 o 
  16   0   1        6.32        6.18      3.99 o 
 -17   1   1       70.30       72.99     11.78 o 
 -15   1   1      249.37      249.99      9.63 o 
 -13   1   1      216.52      225.77      7.30 o 
 -11   1   1     1166.34     1174.45     12.84 o 
  -9   1   1      102.93       99.07      2.37 o 
  -7   1   1      692.34      765.73      7.80 o 
  -5   1   1     1982.36     2119.94     17.86 o 
  -3   1   1     3509.01     3594.32     24.62 o 
  -1   1   1      941.22      924.91      6.87 o 
   1   1   1     3237.19     3272.89     20.53 o 
   3   1   1      615.69      599.82      5.88 o 
   5   1   1     5252.34     5572.19     34.28 o 
   7   1   1     2898.24     3191.80     27.17 o 
   9   1   1      203.26      197.45      4.09 o 
  11   1   1      227.28      214.01      6.48 o 
  13   1   1      195.99      209.28      6.34 o 
  15   1   1       51.77       59.61      7.95 o 
  17   1   1      427.86      451.23     36.45 o 
 -16   2   1      272.35      316.76     11.33 o 
 -14   2   1        5.36        3.76      2.02 o 
 -12   2   1      992.82      972.44     12.26 o 
 -10   2   1      447.24      411.92      7.83 o 
  -8   2   1      519.41      531.69      6.79 o 
  -6   2   1       40.21       33.42      1.52 o 
  -4   2   1     1890.94     1969.09     16.50 o 
  -2   2   1      234.73      192.40      2.45 o 
   0   2   1    13733.26    13563.52     80.52 o 
   2   2   1    25675.00    25426.26    161.59 o 
   4   2   1      325.63      322.99      4.09 o 
   6   2   1      278.34      265.40      3.31 o 
   8   2   1      100.55       88.20      1.92 o 
  10   2   1       47.76       53.02      5.59 o 
  12   2   1      188.62      184.28      5.84 o 
  14   2   1     1124.21     1093.06     24.99 o 
  16   2   1      162.68      151.08      8.59 o 
 -17   3   1      321.39      333.55     12.31 o 
 -15   3   1      249.80      267.35      8.89 o 
 -13   3   1      154.66      151.82      4.76 o 
 -11   3   1      265.40      265.81      6.05 o 
  -9   3   1      197.91      208.05      5.62 o 
  -7   3   1      746.96      769.50     10.89 o 
  -5   3   1     1536.86     1656.40     14.53 o 
  -3   3   1     1316.35     1442.15     12.74 o 
  -1   3   1      973.54     1011.59      9.70 o 
   1   3   1      719.69      757.00      6.60 o 
   3   3   1     3299.69     3403.35     23.82 o 
   5   3   1     3705.47     4168.19     32.72 o 
   7   3   1      455.23      442.05      5.67 o 
   9   3   1      212.69      220.51      5.69 o 
  11   3   1      413.78      393.73      9.46 o 
  13   3   1      454.07      445.57      9.91 o 
  15   3   1      254.42      281.67      8.36 o 
  17   3   1       46.97       64.28      6.78 o 
 -16   4   1       44.25       48.73      4.56 o 
 -14   4   1       98.28      116.35      4.85 o 
 -12   4   1       99.52       97.03      4.17 o 
 -10   4   1      611.38      618.52      9.38 o 
  -8   4   1      861.80      945.54     13.36 o 
  -6   4   1      186.69      201.84      4.42 o 
  -4   4   1      497.43      473.97      5.11 o 
  -2   4   1      613.87      620.84      6.32 o 
   0   4   1     1846.04     1823.23     14.18 o 
   2   4   1      422.24      474.35      5.11 o 
   4   4   1       97.53      101.10      2.81 o 
   6   4   1     2252.99     2325.69     24.58 o 
   8   4   1      202.93      181.77      5.11 o 
  10   4   1      139.94      169.30     13.87 o 
  12   4   1       51.90       43.31      3.62 o 
  14   4   1       46.52       49.43      4.14 o 
  16   4   1       98.10       97.57      5.88 o 
 -15   5   1      118.46      139.42      6.69 o 
 -13   5   1       20.71       22.78      2.56 o 
 -11   5   1       12.96       11.04      1.96 o 
  -9   5   1      236.04      237.96      6.35 o 
  -7   5   1        5.13        6.62      1.72 o 
  -5   5   1      152.26      191.51      3.29 o 
  -3   5   1     4073.72     4417.35     31.84 o 
  -1   5   1      663.40      703.71      7.28 o 
   1   5   1      123.21      111.62      2.47 o 
   3   5   1      580.31      558.68      7.53 o 
   5   5   1      107.54      117.45      3.09 o 
   7   5   1       91.33       86.18      3.75 o 
   9   5   1      699.30      703.52     13.79 o 
  11   5   1       41.46       34.86      3.24 o 
  13   5   1       71.29       69.75      4.67 o 
  15   5   1        7.49        8.36      2.14 o 
 -14   6   1       18.53       15.62      2.40 o 
 -12   6   1      192.14      180.57      5.56 o 
 -10   6   1       46.68       53.24      3.42 o 
  -8   6   1      103.62       93.19      3.79 o 
  -6   6   1      204.11      187.98      5.14 o 
  -4   6   1      574.44      606.89      6.48 o 
  -2   6   1      515.66      506.14      6.31 o 
   0   6   1       16.15       16.69      1.53 o 
   2   6   1      177.14      169.97      3.34 o 
   4   6   1      471.08      456.48      6.71 o 
   6   6   1      100.22      104.00      4.01 o 
   8   6   1      411.61      356.48      7.91 o 
  10   6   1      728.64      632.09     11.73 o 
  12   6   1        2.36        0.76      1.71 o 
  14   6   1        0.17        3.86      2.28 o 
 -13   7   1       57.41       57.24      4.03 o 
 -11   7   1       35.03       39.93      3.26 o 
  -9   7   1      117.56      104.63      4.44 o 
  -7   7   1       41.69       37.52      2.86 o 
  -5   7   1      168.07      160.04      4.45 o 
  -3   7   1      717.24      735.34      7.76 o 
  -1   7   1      144.63      146.19      3.40 o 
   1   7   1      108.74      108.39      3.05 o 
   3   7   1       93.86       86.02      3.10 o 
   5   7   1       89.65       91.59      3.27 o 
   7   7   1       83.64       84.52      5.62 o 
   9   7   1      192.05      169.71      7.46 o 
  11   7   1      189.90      186.78      8.47 o 
  13   7   1        0.77       -2.02      2.02 o 
 -12   8   1      164.39      166.18      7.22 o 
 -10   8   1       42.22       38.56      3.80 o 
  -8   8   1      402.28      385.74      9.17 o 
  -6   8   1      185.69      184.92      5.16 o 
  -4   8   1        0.11        0.83      1.19 o 
  -2   8   1      312.16      313.88      6.70 o 
   0   8   1      324.96      329.92      5.71 o 
   2   8   1      187.02      176.31      7.44 o 
   4   8   1       47.91       50.70      4.78 o 
   6   8   1      183.06      179.38      7.43 o 
   8   8   1      162.02      146.56     10.08 o 
  10   8   1       43.29       46.62      6.35 o 
  12   8   1       44.74       47.25      4.50 o 
  -9   9   1       63.37       46.94      5.45 o 
  -7   9   1       23.94       26.11      4.01 o 
  -5   9   1       22.59       16.70      3.22 o 
  -3   9   1       23.46       28.91      3.08 o 
  -1   9   1      261.48      276.57      7.39 o 
   1   9   1      210.15      218.73     10.67 o 
   3   9   1      405.52      414.19      9.07 o 
   5   9   1      257.30      248.88      7.35 o 
   7   9   1       22.39       25.76      3.16 o 
   9   9   1        0.04        0.94      2.13 o 
  -6  10   1       11.72       10.50      4.41 o 
  -4  10   1        1.83       -0.34      1.95 o 
  -2  10   1      153.88      169.58      6.12 o 
   0  10   1      540.91      580.02     14.40 o 
   2  10   1      760.75      809.82     19.13 o 
   4  10   1        5.89       11.28      3.20 o 
   6  10   1       19.66       21.70      4.01 o 
  -1  11   1      112.92      121.30     10.94 o 
   1  11   1      349.95      364.34     22.28 o 
 -16   0   2        2.31        5.76      3.99 o 
 -14   0   2      275.12      296.57     14.24 o 
 -12   0   2     1771.69     1743.32     62.72 o 
 -10   0   2      872.10      803.57     18.52 o 
  -8   0   2       73.55       83.39      3.61 o 
  -6   0   2     2191.98     2235.98     21.36 o 
  -4   0   2      314.38      289.56      6.09 o 
  -2   0   2    11227.54    11248.31     94.46 o 
   0   0   2     2772.61     2839.84     30.85 o 
   2   0   2    14110.56    13686.90    134.47 o 
   4   0   2      530.76      492.24      6.20 o 
   6   0   2      319.45      306.30      5.03 o 
   8   0   2      173.91      156.34      3.80 o 
  10   0   2       32.02       33.99      3.09 o 
  12   0   2       14.60       18.33      2.93 o 
  14   0   2       92.07       94.62      9.10 o 
  16   0   2        6.82        3.57      3.49 o 
 -17   1   2      103.90      116.46     19.69 o 
 -15   1   2      269.16      263.72      9.80 o 
 -13   1   2      780.41      757.53     13.14 o 
 -11   1   2     2203.15     2179.55     35.96 o 
  -9   1   2      271.15      235.49      5.31 o 
  -7   1   2      944.71     1005.97      7.93 o 
  -5   1   2     1480.84     1595.43     12.02 o 
  -3   1   2      436.65      420.68      6.78 o 
  -1   1   2     1224.33     1243.20      9.17 o 
   1   1   2     6505.83     6663.41     44.06 o 
   3   1   2     6538.85     6525.46     39.53 o 
   5   1   2     3960.30     4316.55     27.17 o 
   7   1   2      752.09      852.23      7.29 o 
   9   1   2      438.11      459.03      7.34 o 
  11   1   2       67.72       64.01      3.64 o 
  13   1   2      181.71      172.95      5.72 o 
  15   1   2      291.99      286.02     12.19 o 
  17   1   2      290.94      320.94     14.91 o 
 -16   2   2       53.08       52.23      6.89 o 
 -14   2   2      326.96      305.12     10.31 o 
 -12   2   2      531.65      509.97      8.24 o 
 -10   2   2     5131.08     5173.19     37.53 o 
  -8   2   2     1237.10     1311.61     11.68 o 
  -6   2   2     2305.59     2459.93     18.65 o 
  -4   2   2       89.53       95.64      1.65 o 
  -2   2   2      531.57      491.54      4.24 o 
   0   2   2    14677.48    15013.85     97.31 o 
   2   2   2    39487.39    37831.23    224.84 o 
   4   2   2     2666.43     3016.35     19.54 o 
   6   2   2     1627.71     1810.81     12.88 o 
   8   2   2     1212.67     1193.77     10.45 o 
  10   2   2       58.24       53.85      3.63 o 
  12   2   2      227.17      223.44      6.38 o 
  14   2   2      764.65      711.42     13.06 o 
  16   2   2       65.68       76.10      6.60 o 
 -17   3   2       52.60       59.27      6.27 o 
 -15   3   2      205.86      205.83     13.38 o 
 -13   3   2      105.85      113.00      4.35 o 
 -11   3   2      441.87      421.87      7.85 o 
  -9   3   2      156.25      160.65      4.18 o 
  -7   3   2     1646.81     1737.76     14.46 o 
  -5   3   2      332.15      340.26      4.32 o 
  -3   3   2      756.00      732.09      6.88 o 
  -1   3   2      598.10      606.81      5.24 o 
   1   3   2     1606.68     1678.08     11.69 o 
   3   3   2     1578.81     1543.49     11.04 o 
   5   3   2      283.48      319.23      4.65 o 
   7   3   2      222.23      201.76      4.86 o 
   9   3   2      166.92      169.83      5.03 o 
  11   3   2       75.95       73.51      4.09 o 
  13   3   2      472.28      453.07      9.96 o 
  15   3   2       50.33       48.96      5.68 o 
 -16   4   2       18.28       20.89      3.60 o 
 -14   4   2       52.79       58.18      3.72 o 
 -12   4   2      136.51      137.17      4.85 o 
 -10   4   2        2.88        3.12      1.30 o 
  -8   4   2      421.46      431.83      7.16 o 
  -6   4   2       33.94       29.64      1.20 o 
  -4   4   2      591.34      635.61      6.70 o 
  -2   4   2     2489.04     2663.46     19.92 o 
   0   4   2      314.36      268.35      3.58 o 
   2   4   2     3432.24     3657.96     26.07 o 
   4   4   2     2952.68     3213.58     23.27 o 
   6   4   2       49.12       49.49      2.17 o 
   8   4   2       17.99       13.46      1.81 o 
  10   4   2      588.49      499.51      9.64 o 
  12   4   2      528.57      468.19     10.05 o 
  14   4   2      562.24      548.59     11.72 o 
  16   4   2      518.88      551.61     12.65 o 
 -15   5   2      546.23      546.88     18.38 o 
 -13   5   2        0.85        2.83      1.46 o 
 -11   5   2       57.21       56.71      3.48 o 
  -9   5   2       30.88       36.60      2.66 o 
  -7   5   2       43.94       45.05      2.70 o 
  -5   5   2      260.99      251.95      4.09 o 
  -3   5   2     2262.10     2485.30     19.45 o 
  -1   5   2     1061.24     1087.64      9.94 o 
   1   5   2      180.72      175.18      3.46 o 
   3   5   2      276.95      270.86      5.93 o 
   5   5   2       36.70       37.68      1.99 o 
   7   5   2        4.26        3.58      1.32 o 
   9   5   2      280.39      242.10      6.41 o 
  11   5   2      317.59      276.20      7.47 o 
  13   5   2       40.18       36.76      5.55 o 
  15   5   2      115.34      131.24      8.52 o 
 -14   6   2       20.01       25.87      3.50 o 
 -12   6   2       96.38       95.73      6.28 o 
 -10   6   2      160.39      154.40      4.92 o 
  -8   6   2       99.44       84.07      4.26 o 
  -6   6   2      275.27      275.79      5.72 o 
  -4   6   2      264.37      264.91      4.48 o 
  -2   6   2       40.01       41.90      1.96 o 
   0   6   2       13.58       13.57      1.36 o 
   2   6   2      668.55      596.87     13.54 o 
   4   6   2      771.75      793.01      9.56 o 
   6   6   2       94.46      100.46      3.24 o 
   8   6   2      259.49      249.55      8.05 o 
  10   6   2      156.43      134.76      7.13 o 
  12   6   2       55.34       64.13      6.01 o 
  14   6   2       64.10       58.80      6.22 o 
 -13   7   2       48.84       51.84      3.97 o 
 -11   7   2      137.17      136.89      6.29 o 
  -9   7   2        4.75        5.84      1.60 o 
  -7   7   2      149.48      149.53      5.92 o 
  -5   7   2      110.49      102.01      3.77 o 
  -3   7   2      534.73      585.19      7.46 o 
  -1   7   2      684.68      731.41      9.83 o 
   1   7   2      359.33      348.72      7.38 o 
   3   7   2       54.25       52.43      3.27 o 
   5   7   2       19.86       17.18      2.24 o 
   7   7   2      179.09      173.59      9.37 o 
   9   7   2       26.55       20.48      3.38 o 
  11   7   2      153.27      148.32      7.99 o 
  13   7   2      203.72      209.83     27.54 o 
 -12   8   2       39.60       40.68      5.72 o 
 -10   8   2        3.03        3.05      2.85 o 
  -8   8   2      124.53      125.22      6.62 o 
  -6   8   2       37.19       37.74      5.42 o 
  -4   8   2       10.87        9.61      1.98 o 
  -2   8   2       15.23       14.33      1.88 o 
   0   8   2       38.72       42.78      2.75 o 
   2   8   2      797.06      793.54     12.61 o 
   4   8   2      610.17      558.63     10.33 o 
   6   8   2        8.78        9.86      2.58 o 
   8   8   2       13.74        7.63      2.72 o 
  10   8   2       25.36       24.99      4.26 o 
  12   8   2       18.70       15.31      3.82 o 
  -9   9   2       25.40       24.58      4.25 o 
  -7   9   2       67.11       71.11      6.30 o 
  -5   9   2       42.95       48.96      3.96 o 
  -3   9   2       15.87       18.78      2.55 o 
  -1   9   2      125.74      124.78      4.34 o 
   1   9   2      255.52      255.90      7.09 o 
   3   9   2      345.52      368.31      8.62 o 
   5   9   2       34.62       38.12      4.44 o 
   7   9   2        0.74        0.84      4.68 o 
   9   9   2       34.37       34.55      4.69 o 
  -6  10   2      259.53      259.70     10.53 o 
  -4  10   2      138.72      150.79     10.82 o 
  -2  10   2       47.27       48.67      5.07 o 
   0  10   2      521.65      522.07     13.76 o 
   2  10   2      596.87      590.87     12.04 o 
   4  10   2      102.29       95.39      7.00 o 
   6  10   2      160.93      142.87      8.70 o 
  -1  11   2       16.64       18.77      5.14 o 
   1  11   2       30.46       44.02      4.82 o 
 -16   0   3       16.93       21.30      5.18 o 
 -14   0   3       60.28       53.66      6.99 o 
 -12   0   3      741.98      744.27     18.37 o 
 -10   0   3      502.73      534.20      8.14 o 
  -8   0   3       62.19       49.26      2.22 o 
  -6   0   3     4733.77     5206.67     55.57 o 
  -4   0   3       10.41       13.96      1.22 o 
  -2   0   3       12.01        5.33      0.87 o 
   0   0   3     1183.99     1192.11     11.88 o 
   2   0   3      206.86      277.51      4.18 o 
   4   0   3      846.34      786.27      9.19 o 
   6   0   3     1684.07     1828.19     18.66 o 
   8   0   3       59.79       55.23      2.58 o 
  10   0   3      126.03      132.65      4.20 o 
  12   0   3       52.70       54.51      4.20 o 
  14   0   3       38.40       36.01      6.06 o 
  16   0   3       42.47       49.33      7.79 o 
 -17   1   3       77.96       77.48      9.06 o 
 -15   1   3      154.56      133.37     12.44 o 
 -13   1   3       14.60       20.58      2.75 o 
 -11   1   3      122.65      116.21      3.16 o 
  -9   1   3      106.57       99.12      2.23 o 
  -7   1   3     1168.20     1301.88     10.02 o 
  -5   1   3     2077.52     2164.86     14.76 o 
  -3   1   3     1201.67     1134.65      8.34 o 
  -1   1   3     3016.36     3055.04     25.86 o 
   1   1   3      617.23      675.37      5.40 o 
   3   1   3     3055.06     3022.64     19.51 o 
   5   1   3      199.96      212.47      2.94 o 
   7   1   3     3442.21     3838.02     25.24 o 
   9   1   3      245.39      246.01      3.73 o 
  11   1   3       42.69       40.98      2.59 o 
  13   1   3      152.88      155.68      5.57 o 
  15   1   3       49.82       53.82     14.30 o 
  17   1   3       21.28       19.51      4.10 o 
 -16   2   3        0.96       -1.89      1.89 o 
 -14   2   3      137.49      121.42      8.44 o 
 -12   2   3      309.34      314.25      6.48 o 
 -10   2   3     2012.07     1955.92     16.90 o 
  -8   2   3      496.03      514.10      6.30 o 
  -6   2   3     1378.07     1559.64     14.77 o 
  -4   2   3     1791.71     1771.49     12.45 o 
  -2   2   3     1597.34     1701.99     11.78 o 
   0   2   3     4894.68     5047.90     34.40 o 
   2   2   3     4819.82     5079.21     31.56 o 
   4   2   3      135.94      149.23      2.35 o 
   6   2   3       73.22       66.96      1.74 o 
   8   2   3      498.64      501.94      5.42 o 
  10   2   3       40.00       41.94      3.03 o 
  12   2   3      212.09      190.93      5.97 o 
  14   2   3       94.02       88.66      5.00 o 
  16   2   3       67.40       64.66      7.06 o 
 -17   3   3      118.06      133.50      7.28 o 
 -15   3   3        1.38        0.72      2.01 o 
 -13   3   3      265.36      254.73     11.02 o 
 -11   3   3      935.34      899.17     24.19 o 
  -9   3   3      668.90      660.55     12.39 o 
  -7   3   3      113.70      114.80      2.71 o 
  -5   3   3        6.25        4.25      0.71 o 
  -3   3   3      144.35      143.03      2.49 o 
  -1   3   3     1109.81     1181.96      9.07 o 
   1   3   3      369.64      354.14      4.40 o 
   3   3   3     1003.13     1063.41      8.35 o 
   5   3   3      516.29      514.53      5.14 o 
   7   3   3     1213.20     1263.95     10.16 o 
   9   3   3       92.17       80.66      3.74 o 
  11   3   3      263.96      217.52     12.75 o 
  13   3   3       15.15        9.44      2.14 o 
  15   3   3       40.21       35.99      3.75 o 
 -16   4   3      149.54      142.61     13.38 o 
 -14   4   3        0.32        2.32      1.95 o 
 -12   4   3       47.10       46.39      3.59 o 
 -10   4   3     1189.27     1203.57     14.58 o 
  -8   4   3     1610.53     1586.28     16.67 o 
  -6   4   3      293.29      279.71      4.36 o 
  -4   4   3     1175.97     1203.63     16.26 o 
  -2   4   3      476.69      527.40      6.53 o 
   0   4   3     1955.51     2153.19     15.11 o 
   2   4   3     7264.57     7643.47     47.21 o 
   4   4   3     6698.17     7136.08     44.45 o 
   6   4   3      484.53      480.14      7.54 o 
   8   4   3       42.32       33.67      4.57 o 
  10   4   3      430.91      349.52     14.51 o 
  12   4   3      329.09      268.63      7.51 o 
  14   4   3      622.74      616.30     12.56 o 
  16   4   3      205.03      198.17      9.63 o 
 -15   5   3       19.19       26.13      4.06 o 
 -13   5   3      422.36      422.29     18.13 o 
 -11   5   3      210.74      213.54      5.84 o 
  -9   5   3      335.57      316.64      7.74 o 
  -7   5   3       31.93       34.17      2.37 o 
  -5   5   3      171.58      167.61      4.54 o 
  -3   5   3      789.90      802.93      8.32 o 
  -1   5   3     2019.12     2210.13     19.37 o 
   1   5   3      217.06      194.78      3.16 o 
   3   5   3      121.34      117.16      2.49 o 
   5   5   3        7.73        8.22      1.24 o 
   7   5   3      136.37      129.12      3.52 o 
   9   5   3      114.32       99.63      4.34 o 
  11   5   3        3.89        5.46      1.76 o 
  13   5   3       97.02      108.74      7.42 o 
  15   5   3      169.86      167.86     11.98 o 
 -14   6   3      233.49      252.90      8.12 o 
 -12   6   3       21.90       18.95      3.12 o 
 -10   6   3      278.80      269.20      6.50 o 
  -8   6   3       66.34       69.08      3.49 o 
  -6   6   3       47.32       46.92      3.03 o 
  -4   6   3      288.16      291.77      5.57 o 
  -2   6   3      113.95      111.86      2.85 o 
   0   6   3      126.18      127.40      3.67 o 
   2   6   3      444.00      415.43      6.62 o 
   4   6   3      654.78      627.74     10.28 o 
   6   6   3      243.54      223.89      5.87 o 
   8   6   3      154.90      136.34      6.61 o 
  10   6   3      103.93       86.36      6.31 o 
  12   6   3      110.13      105.91      7.38 o 
  14   6   3      138.39      142.12      8.91 o 
 -13   7   3      237.19      271.96      8.56 o 
 -11   7   3      116.07      132.02      5.25 o 
  -9   7   3        4.74        2.48      1.93 o 
  -7   7   3      112.97      111.27      5.15 o 
  -5   7   3        2.49        5.56      1.63 o 
  -3   7   3      151.27      139.25      7.21 o 
  -1   7   3     1423.19     1472.94     18.56 o 
   1   7   3      284.63      281.62      6.92 o 
   3   7   3      698.12      678.56     11.19 o 
   5   7   3      298.73      297.01      7.11 o 
   7   7   3      226.06      227.41      8.63 o 
   9   7   3       74.83       70.12      8.39 o 
  11   7   3       23.90       23.80      5.14 o 
  13   7   3        8.87       12.58      3.78 o 
 -12   8   3      182.26      174.92      7.71 o 
 -10   8   3      943.04      925.39     16.65 o 
  -8   8   3      434.28      426.27     10.29 o 
  -6   8   3       78.01       76.04      4.75 o 
  -4   8   3      383.66      381.61     10.49 o 
  -2   8   3       39.16       40.72      4.51 o 
   0   8   3      182.11      185.32      5.04 o 
   2   8   3     1803.12     1836.24     22.67 o 
   4   8   3      616.22      635.49     11.46 o 
   6   8   3      131.58      146.59      7.09 o 
   8   8   3       48.25       44.72      5.03 o 
  10   8   3      197.75      206.35      9.32 o 
  -9   9   3      159.29      159.68      7.21 o 
  -7   9   3        6.35        2.76      2.54 o 
  -5   9   3       36.76       40.62      4.21 o 
  -3   9   3        1.96        2.69      2.70 o 
  -1   9   3       32.15       32.12      3.37 o 
   1   9   3      119.85      104.19      5.00 o 
   3   9   3       25.55       31.28      3.17 o 
   5   9   3       11.68       16.38      3.17 o 
   7   9   3       57.21       69.19      6.16 o 
   9   9   3       65.22       63.03      6.07 o 
  -6  10   3      135.22      125.41     11.59 o 
  -4  10   3       50.71       57.24      6.81 o 
  -2  10   3       54.90       63.84      8.10 o 
   0  10   3      148.49      160.95     10.63 o 
   2  10   3       13.57       12.94      3.84 o 
   4  10   3       46.59       59.23      5.73 o 
   6  10   3       37.43       37.77      4.95 o 
 -16   0   4      503.97      566.80     21.92 o 
 -14   0   4       26.37       23.07      4.99 o 
 -12   0   4      388.19      391.12     10.15 o 
 -10   0   4      139.10      124.74      3.73 o 
  -8   0   4      224.90      232.73      4.83 o 
  -6   0   4     5475.10     6032.18     53.43 o 
  -4   0   4     6867.97     7528.87     65.13 o 
  -2   0   4      937.60      965.65     10.68 o 
   0   0   4      164.10      113.64      2.69 o 
   2   0   4     1721.76     1670.60     21.16 o 
   4   0   4      358.80      347.93      5.64 o 
   6   0   4        0.16        2.00      0.97 o 
   8   0   4      563.26      623.95      9.19 o 
  10   0   4     1062.78     1039.33     13.62 o 
  12   0   4       64.96       69.52      7.22 o 
  14   0   4       59.48       51.17      7.10 o 
  16   0   4       82.24       75.93      9.48 o 
 -17   1   4       52.90       64.28     11.82 o 
 -15   1   4      121.72      109.30      5.69 o 
 -13   1   4      356.20      336.99      9.80 o 
 -11   1   4       61.29       60.13      2.58 o 
  -9   1   4      328.44      331.17      4.24 o 
  -7   1   4      478.52      542.87      5.50 o 
  -5   1   4     3799.93     4171.17     26.81 o 
  -3   1   4     1844.45     1980.14     13.73 o 
  -1   1   4      408.69      427.05      4.54 o 
   1   1   4     1708.47     1736.21     12.11 o 
   3   1   4      100.10      101.85      2.58 o 
   5   1   4      264.38      289.65      3.70 o 
   7   1   4     2775.55     2906.46     20.16 o 
   9   1   4      223.12      256.83      4.09 o 
  11   1   4       80.14       87.37      3.42 o 
  13   1   4      164.77      149.65      6.03 o 
  15   1   4      100.56       95.50      6.77 o 
 -16   2   4       96.14       98.50      7.97 o 
 -14   2   4      127.80      105.67      5.51 o 
 -12   2   4      151.52      149.34      8.09 o 
 -10   2   4       42.28       37.31      2.61 o 
  -8   2   4      700.30      688.88      7.82 o 
  -6   2   4      337.64      322.56      3.93 o 
  -4   2   4      950.79     1053.79      9.69 o 
  -2   2   4      871.45      906.15      7.36 o 
   0   2   4     3252.58     3346.04     21.71 o 
   2   2   4     3529.86     3685.00     23.78 o 
   4   2   4     2659.33     2806.74     18.97 o 
   6   2   4      357.82      345.61      4.26 o 
   8   2   4      138.91      140.17      2.81 o 
  10   2   4        1.37        3.19      1.60 o 
  12   2   4      199.50      165.47      5.73 o 
  14   2   4      137.51      127.15      5.94 o 
  16   2   4      192.32      195.10     20.11 o 
 -15   3   4      150.68      143.93      6.82 o 
 -13   3   4      665.16      641.35     10.38 o 
 -11   3   4     1366.77     1295.05     15.31 o 
  -9   3   4     1486.47     1457.92     13.68 o 
  -7   3   4      784.24      776.06      7.72 o 
  -5   3   4       15.49       15.90      1.46 o 
  -3   3   4      684.48      720.45     10.86 o 
  -1   3   4     6449.18     6960.06     47.48 o 
   1   3   4     1941.93     2083.01     16.41 o 
   3   3   4      416.22      449.96      4.64 o 
   5   3   4     1534.47     1518.09     11.67 o 
   7   3   4      151.26      154.05      2.85 o 
   9   3   4      382.92      393.40      6.92 o 
  11   3   4      394.76      379.48      8.53 o 
  13   3   4      104.41       91.00      5.02 o 
  15   3   4        6.27       10.84      2.65 o 
 -16   4   4       40.03       43.08      4.60 o 
 -14   4   4      181.48      187.32      7.64 o 
 -12   4   4       63.70       65.25      4.22 o 
 -10   4   4     1334.03     1269.45     22.03 o 
  -8   4   4     1250.82     1215.83     14.13 o 
  -6   4   4      151.15      153.59      5.27 o 
  -4   4   4      136.29      133.63      3.32 o 
  -2   4   4      817.18      811.67      7.22 o 
   0   4   4      192.43      189.45      3.51 o 
   2   4   4     3074.72     3270.16     26.08 o 
   4   4   4     3711.93     3977.84     26.33 o 
   6   4   4       21.10       22.50      1.56 o 
   8   4   4      215.23      212.45      4.65 o 
  10   4   4       64.08       65.75      4.21 o 
  12   4   4       65.24       50.80      4.83 o 
  14   4   4      147.56      165.00     14.01 o 
 -15   5   4      301.32      291.82     12.08 o 
 -13   5   4      297.72      293.02      9.95 o 
 -11   5   4      223.56      225.54      6.15 o 
  -9   5   4     1929.59     1953.73     24.44 o 
  -7   5   4      285.85      294.25      6.08 o 
  -5   5   4       49.91       50.30      2.66 o 
  -3   5   4      320.88      340.16      4.91 o 
  -1   5   4       95.30      109.31      2.91 o 
   1   5   4       97.58       89.60      3.75 o 
   3   5   4     2913.66     2995.16     23.41 o 
   5   5   4     1058.33     1038.71     14.13 o 
   7   5   4       87.33       92.46      4.02 o 
   9   5   4        1.36        3.80      2.18 o 
  11   5   4      101.90       91.49      6.52 o 
  13   5   4       16.34       18.26      3.72 o 
 -14   6   4        6.13        7.59      2.45 o 
 -12   6   4       50.27       54.44      4.62 o 
 -10   6   4      148.37      142.34      5.13 o 
  -8   6   4       36.98       39.76      7.79 o 
  -6   6   4      563.71      575.30      9.94 o 
  -4   6   4       24.13       24.52      2.18 o 
  -2   6   4      264.53      243.15      5.30 o 
   0   6   4      699.93      722.07      9.68 o 
   2   6   4      923.92      916.91     11.09 o 
   4   6   4     1661.47     1619.21     19.82 o 
   6   6   4     2592.08     2592.11     28.55 o 
   8   6   4        1.85        1.57      2.21 o 
  10   6   4       35.35       33.19      4.45 o 
  12   6   4       30.89       30.20      4.55 o 
 -13   7   4      287.25      315.40     18.79 o 
 -11   7   4        9.22        8.73      2.76 o 
  -9   7   4       82.31       88.79      8.79 o 
  -7   7   4      425.88      410.09     11.63 o 
  -5   7   4        1.81       -0.44      1.51 o 
  -3   7   4       48.17       54.70      3.14 o 
  -1   7   4      470.78      481.34     10.82 o 
   1   7   4        6.63        6.08      1.50 o 
   3   7   4      284.84      272.51      7.87 o 
   5   7   4      325.72      321.67     12.02 o 
   7   7   4      133.81      116.97      6.97 o 
   9   7   4        0.06        0.76      2.41 o 
  11   7   4       76.53       85.43      6.98 o 
 -10   8   4      456.76      442.86     13.64 o 
  -8   8   4      359.03      368.71     11.83 o 
  -6   8   4       56.28       58.32      4.73 o 
  -4   8   4       29.37       24.92      3.65 o 
  -2   8   4      133.09      141.33      8.93 o 
   0   8   4       22.16       20.99      2.16 o 
   2   8   4      927.29      933.72     14.63 o 
   4   8   4      490.14      477.12      9.96 o 
   6   8   4       47.19       45.37      4.99 o 
   8   8   4        0.40       -1.82      2.31 o 
  10   8   4       60.35       48.96      5.64 o 
  -9   9   4       65.85       63.88      5.72 o 
  -7   9   4       11.40       12.02      3.91 o 
  -5   9   4       32.90       32.25      4.93 o 
  -3   9   4       21.93       20.76      2.95 o 
  -1   9   4      204.63      200.43      6.71 o 
   1   9   4      161.17      157.29      7.08 o 
   3   9   4       45.74       46.24      3.78 o 
   5   9   4       46.04       45.19      5.09 o 
   7   9   4       15.87       23.09      4.06 o 
   9   9   4       66.68       83.68      7.19 o 
  -6  10   4       31.64       34.21      5.50 o 
  -4  10   4       35.84       38.56      4.23 o 
  -2  10   4       29.14       32.33      5.20 o 
   0  10   4       20.21       18.98      3.39 o 
   2  10   4       44.10       45.64      4.13 o 
   4  10   4       56.55       59.66      5.94 o 
 -16   0   5       59.10       62.30      8.52 o 
 -14   0   5       20.20       19.23      4.80 o 
 -12   0   5      334.40      296.42      8.88 o 
 -10   0   5       42.37       37.47      2.50 o 
  -8   0   5     1631.64     1773.04     19.30 o 
  -6   0   5     1342.05     1559.36     16.94 o 
  -4   0   5       46.28       36.58      2.07 o 
  -2   0   5      285.88      342.21      7.81 o 
   0   0   5     3305.41     3420.50     31.64 o 
   2   0   5     2648.63     2691.05     25.79 o 
   4   0   5       89.40       72.37      2.71 o 
   6   0   5       88.50       84.26      3.09 o 
   8   0   5        3.10        3.65      1.28 o 
  10   0   5        2.43        3.91      1.54 o 
  12   0   5        0.05        2.46      2.61 o 
  14   0   5      148.29      146.82     10.17 o 
  16   0   5      169.73      158.92     12.55 o 
 -17   1   5       10.16       17.49      6.01 o 
 -15   1   5        5.80        2.28      2.57 o 
 -13   1   5       39.15       33.00      3.24 o 
 -11   1   5      119.75      134.49      4.41 o 
  -9   1   5      207.25      228.53      3.63 o 
  -7   1   5       55.04       61.68      1.88 o 
  -5   1   5       12.62       13.68      1.07 o 
  -3   1   5      661.50      627.85      6.24 o 
  -1   1   5      522.66      487.91      4.95 o 
   1   1   5     2831.41     3033.37     20.17 o 
   3   1   5      946.43     1006.51      8.35 o 
   5   1   5       70.71       70.05      1.94 o 
   7   1   5      185.88      180.85      3.25 o 
   9   1   5      169.95      179.69      3.50 o 
  11   1   5       29.57       29.33      2.33 o 
  13   1   5      257.32      247.02      7.20 o 
  15   1   5      103.07      104.27      8.64 o 
 -16   2   5       77.68       93.87      5.86 o 
 -14   2   5      296.94      297.99      8.49 o 
 -12   2   5       55.23       53.05      3.12 o 
 -10   2   5      198.49      219.88      4.95 o 
  -8   2   5      226.94      227.64      3.55 o 
  -6   2   5      227.17      195.88      3.16 o 
  -4   2   5     1361.06     1474.58     11.35 o 
  -2   2   5      878.10      964.12      8.07 o 
   0   2   5      414.57      419.56      4.41 o 
   2   2   5     1276.67     1314.82     10.18 o 
   4   2   5      236.34      220.70      3.26 o 
   6   2   5     1020.31     1001.92      8.90 o 
   8   2   5      168.04      160.45      3.18 o 
  10   2   5      105.71       93.68      3.05 o 
  12   2   5      162.82      144.71      4.59 o 
  14   2   5       96.55       89.49      5.13 o 
  16   2   5       40.87       47.87      5.59 o 
 -15   3   5        8.52        5.45      2.38 o 
 -13   3   5       68.30       59.82      4.44 o 
 -11   3   5      317.87      291.25     10.52 o 
  -9   3   5      451.22      425.41      6.32 o 
  -7   3   5      495.15      479.33      5.49 o 
  -5   3   5       18.86       21.10      1.28 o 
  -3   3   5      344.76      357.98      5.16 o 
  -1   3   5      788.86      942.53      9.25 o 
   1   3   5      734.40      776.85      8.10 o 
   3   3   5       93.46       89.83      1.94 o 
   5   3   5      492.00      495.96      5.49 o 
   7   3   5      198.41      205.83      4.53 o 
   9   3   5     1024.14     1031.85     10.96 o 
  11   3   5       94.08       87.01      5.62 o 
  13   3   5       17.65       15.71      2.62 o 
  15   3   5       65.52       81.44      6.79 o 
 -14   4   5        6.45        8.65      2.64 o 
 -12   4   5       30.58       27.88      2.78 o 
 -10   4   5      281.89      271.83      6.24 o 
  -8   4   5     1280.56     1236.92     12.45 o 
  -6   4   5       41.65       40.83      1.73 o 
  -4   4   5      515.98      506.10      8.88 o 
  -2   4   5      413.26      387.20      4.45 o 
   0   4   5      295.94      314.57      6.18 o 
   2   4   5        2.26        6.27      1.81 o 
   4   4   5     1908.32     1939.81     17.90 o 
   6   4   5      674.17      637.40      7.59 o 
   8   4   5      425.82      411.60      9.90 o 
  10   4   5       58.31       57.23      5.20 o 
  12   4   5       47.88       47.29      4.99 o 
  14   4   5       11.48       10.51      3.32 o 
 -15   5   5       83.87       97.21      6.42 o 
 -13   5   5       11.45       13.73      2.37 o 
 -11   5   5      127.30      119.02      6.16 o 
  -9   5   5      958.60      952.42     12.87 o 
  -7   5   5      637.93      629.99     13.50 o 
  -5   5   5      220.76      212.18      4.23 o 
  -3   5   5      144.00      132.66      4.14 o 
  -1   5   5       90.65       93.67      3.46 o 
   1   5   5      259.06      249.57      4.55 o 
   3   5   5      354.33      362.39      5.59 o 
   5   5   5      274.51      250.43      5.55 o 
   7   5   5      244.04      238.14      5.56 o 
   9   5   5      157.40      156.94      7.62 o 
  11   5   5        6.49        6.23      2.82 o 
  13   5   5      144.11      157.25     12.48 o 
 -14   6   5       94.09       98.61      7.92 o 
 -12   6   5       10.64       12.66      3.00 o 
 -10   6   5      408.77      411.38     10.20 o 
  -8   6   5     4981.29     5052.08     53.95 o 
  -6   6   5      101.06       98.36     10.05 o 
  -4   6   5      142.97      133.01      4.15 o 
  -2   6   5       89.91       86.18      3.53 o 
   0   6   5      297.54      287.44      5.18 o 
   2   6   5       37.29       37.37      2.28 o 
   4   6   5     7760.03     8051.49     97.53 o 
   6   6   5      800.55      798.66     12.89 o 
   8   6   5      274.74      271.16      9.83 o 
  10   6   5       70.58       73.18      7.58 o 
  12   6   5      107.91      103.07      7.72 o 
 -11   7   5       23.70       22.02      4.83 o 
  -9   7   5      161.17      150.65      6.67 o 
  -7   7   5      108.38       95.82      5.48 o 
  -5   7   5       21.71       20.54      2.87 o 
  -3   7   5      191.02      187.59      5.10 o 
  -1   7   5       19.23       18.01      2.04 o 
   1   7   5        7.61        7.71      1.51 o 
   3   7   5      139.53      140.88      6.40 o 
   5   7   5      637.37      640.71     11.67 o 
   7   7   5       23.62       30.74      5.51 o 
   9   7   5       92.42       98.90      7.16 o 
  11   7   5       90.55      110.17      8.46 o 
 -10   8   5      143.31      149.83      7.63 o 
  -8   8   5       80.63       83.70      5.96 o 
  -6   8   5       69.58       73.42      5.15 o 
  -4   8   5      155.00      170.38      8.87 o 
  -2   8   5       93.08       99.72      4.32 o 
   0   8   5      108.50      102.05      4.19 o 
   2   8   5      100.13      107.73      5.14 o 
   4   8   5      349.98      342.68      8.54 o 
   6   8   5      513.29      495.65     18.37 o 
   8   8   5      237.69      214.32      9.57 o 
  10   8   5       78.59       91.73      8.21 o 
  -9   9   5        3.74        0.86      2.66 o 
  -7   9   5       57.74       53.57      4.89 o 
  -5   9   5      172.22      178.21      7.13 o 
  -3   9   5      246.98      238.17     11.08 o 
  -1   9   5       68.70       69.14      4.56 o 
   1   9   5      125.86      129.29      6.32 o 
   3   9   5       60.91       66.79      4.53 o 
   5   9   5        6.43       11.18      5.66 o 
   7   9   5       84.70       94.71      7.41 o 
  -4  10   5       79.22       72.89      5.59 o 
  -2  10   5       99.13      102.22      7.15 o 
   0  10   5      150.37      156.16      7.84 o 
   2  10   5       68.94       78.79      5.22 o 
   4  10   5      111.99      105.80      7.70 o 
 -16   0   6       22.99       32.32      6.41 o 
 -14   0   6       24.90       30.52      5.49 o 
 -12   0   6       28.25       24.47      3.51 o 
 -10   0   6       77.59       73.27      3.36 o 
  -8   0   6      170.73      152.16      4.36 o 
  -6   0   6      551.58      549.02      8.47 o 
  -4   0   6     1394.85     1328.51     15.16 o 
  -2   0   6      404.08      441.87      7.03 o 
   0   0   6      613.52      653.15      8.92 o 
   2   0   6     2638.19     2709.95     26.62 o 
   4   0   6      123.38      107.19      3.62 o 
   6   0   6      261.78      266.61      5.72 o 
   8   0   6       42.58       41.69      2.86 o 
  10   0   6       39.45       37.01      2.93 o 
  12   0   6        6.47        3.61      3.11 o 
  14   0   6      199.09      179.53     11.29 o 
 -15   1   6       21.87       18.18      2.94 o 
 -13   1   6      188.60      154.85      6.29 o 
 -11   1   6      772.90      661.32      8.50 o 
  -9   1   6      234.80      183.70      3.43 o 
  -7   1   6       12.96       15.38      1.24 o 
  -5   1   6       65.87       69.52      2.14 o 
  -3   1   6      723.69      754.62      7.53 o 
  -1   1   6      183.71      225.92      3.35 o 
   1   1   6     4048.70     4432.40     28.84 o 
   3   1   6      296.77      292.20      3.94 o 
   5   1   6      326.55      307.98      4.28 o 
   7   1   6      269.41      254.28      4.09 o 
   9   1   6      180.54      178.47      3.61 o 
  11   1   6       38.77       36.44      2.35 o 
  13   1   6      154.21      139.53      6.77 o 
  15   1   6      122.83      146.08      8.20 o 
 -16   2   6      372.36      414.67     10.81 o 
 -14   2   6      161.81      182.01      7.96 o 
 -12   2   6      330.16      303.14      7.96 o 
 -10   2   6       76.70       77.00      2.97 o 
  -8   2   6       80.54       75.48      2.36 o 
  -6   2   6      283.10      273.80      4.03 o 
  -4   2   6     1967.64     2156.74     15.85 o 
  -2   2   6     1343.20     1408.30     11.15 o 
   0   2   6      486.65      462.69      5.03 o 
   2   2   6     1313.06     1294.95     10.40 o 
   4   2   6      363.02      363.86      4.59 o 
   6   2   6      137.73      135.59      2.90 o 
   8   2   6      319.15      314.52      4.77 o 
  10   2   6      384.01      381.42      6.20 o 
  12   2   6       39.17       44.25      3.12 o 
  14   2   6       50.18       51.84     10.52 o 
 -15   3   6        7.54        7.21      2.89 o 
 -13   3   6      294.36      261.80      7.92 o 
 -11   3   6       67.81       59.21      3.41 o 
  -9   3   6      119.20      114.44      5.31 o 
  -7   3   6      752.84      754.38      7.68 o 
  -5   3   6      288.97      300.69      4.27 o 
  -3   3   6     1010.92     1030.16      9.03 o 
  -1   3   6      107.64      115.62      2.23 o 
   1   3   6      112.99      125.93      3.07 o 
   3   3   6     1373.44     1352.45     10.94 o 
   5   3   6      218.14      208.71      3.51 o 
   7   3   6      620.70      615.16      8.29 o 
   9   3   6      318.88      316.20      6.38 o 
  11   3   6       58.91       67.48      4.50 o 
  13   3   6       54.94       61.12      5.70 o 
  15   3   6       40.86       43.08      5.48 o 
 -14   4   6      181.11      199.86      7.41 o 
 -12   4   6       95.39       98.50      4.73 o 
 -10   4   6      450.31      452.16      8.31 o 
  -8   4   6     1939.10     1927.48     33.23 o 
  -6   4   6     1896.97     1863.61     14.73 o 
  -4   4   6      148.73      151.76      4.39 o 
  -2   4   6      248.13      266.24      4.66 o 
   0   4   6      297.21      299.02      4.98 o 
   2   4   6      244.26      253.45      4.60 o 
   4   4   6      867.15      817.04      9.26 o 
   6   4   6     5382.94     5390.95     64.11 o 
   8   4   6      304.71      300.21      7.37 o 
  10   4   6        0.28        1.44      2.07 o 
  12   4   6       66.26       75.59      6.28 o 
  14   4   6        8.99       11.28      4.22 o 
 -13   5   6       11.18       13.84      2.40 o 
 -11   5   6      673.20      687.53     11.28 o 
  -9   5   6      136.90      132.60      5.34 o 
  -7   5   6     1397.41     1377.78     15.80 o 
  -5   5   6      497.90      498.29      6.99 o 
  -3   5   6       35.18       35.39      2.18 o 
  -1   5   6      238.32      206.44      4.89 o 
   1   5   6      210.45      212.82      6.94 o 
   3   5   6       67.87       65.46      2.79 o 
   5   5   6       41.76       43.55      2.89 o 
   7   5   6       68.77       68.87      3.60 o 
   9   5   6      619.19      610.30     12.18 o 
  11   5   6      279.99      295.56     10.89 o 
  13   5   6       15.06       14.52      3.68 o 
 -12   6   6       44.18       46.90      4.57 o 
 -10   6   6      329.89      328.96      9.29 o 
  -8   6   6      153.65      166.08      6.37 o 
  -6   6   6      967.20      949.45     20.14 o 
  -4   6   6       38.11       35.27      2.25 o 
  -2   6   6       40.13       41.58      2.67 o 
   0   6   6       54.06       54.97      2.74 o 
   2   6   6       10.44        8.81      1.42 o 
   4   6   6      361.15      345.59      7.08 o 
   6   6   6      349.09      327.52      7.01 o 
   8   6   6       91.96       98.29      6.86 o 
  10   6   6       43.09       53.46      5.60 o 
  12   6   6       12.54        8.46      6.33 o 
 -11   7   6      276.82      288.71      9.82 o 
  -9   7   6       37.33       41.90      4.22 o 
  -7   7   6      988.13      994.96     16.83 o 
  -5   7   6      503.38      519.07     11.11 o 
  -3   7   6       61.33       55.22      3.97 o 
  -1   7   6      137.76      131.62      5.06 o 
   1   7   6       42.25       44.01      2.95 o 
   3   7   6       82.86       80.66      4.59 o 
   5   7   6       95.54       90.38      4.88 o 
   7   7   6      124.25      128.85      7.80 o 
   9   7   6      257.49      287.79     10.98 o 
  11   7   6      255.43      286.65     11.50 o 
 -10   8   6       31.54       33.06      5.65 o 
  -8   8   6       71.08       80.77      7.31 o 
  -6   8   6      155.30      160.72      9.01 o 
  -4   8   6       36.06       39.73      3.74 o 
  -2   8   6        2.74        2.25      1.46 o 
   0   8   6       66.89       65.98      3.70 o 
   2   8   6       12.41       14.10      2.31 o 
   4   8   6      109.10       99.06      5.26 o 
   6   8   6      531.18      472.67     14.06 o 
   8   8   6      124.59      109.88      7.95 o 
  -7   9   6       39.18       51.34      5.00 o 
  -5   9   6      125.87      130.42      6.70 o 
  -3   9   6      183.29      167.64      7.38 o 
  -1   9   6       71.08       60.89      4.49 o 
   1   9   6      150.85      160.13      6.24 o 
   3   9   6        2.96        4.19      2.02 o 
   5   9   6        0.03        0.17      2.76 o 
   7   9   6        9.82        8.43      3.41 o 
  -2  10   6        1.21        1.88      3.90 o 
   0  10   6       70.12       72.55      6.28 o 
   2  10   6       44.31       53.29      4.57 o 
 -16   0   7        7.84       11.55      4.03 o 
 -14   0   7      254.03      231.54      9.46 o 
 -12   0   7       50.60       48.83      4.56 o 
 -10   0   7       85.47       75.39      4.58 o 
  -8   0   7      177.21      141.45      7.04 o 
  -6   0   7        9.15       13.29      1.85 o 
  -4   0   7      682.21      658.03     11.33 o 
  -2   0   7      515.95      533.60      8.35 o 
   0   0   7      353.05      365.31      6.64 o 
   2   0   7      479.95      459.46      9.01 o 
   4   0   7        6.95        6.70      1.44 o 
   6   0   7      377.95      358.58      9.03 o 
   8   0   7      666.53      677.87     10.85 o 
  10   0   7       19.53       16.36      2.24 o 
  12   0   7      492.14      492.91     17.85 o 
  14   0   7        2.69        3.99      3.95 o 
 -15   1   7        7.31        9.93      2.49 o 
 -13   1   7        2.72        4.06      2.34 o 
 -11   1   7      855.70      693.10     10.78 o 
  -9   1   7      205.97      163.11      3.42 o 
  -7   1   7      438.83      455.99      5.74 o 
  -5   1   7      790.70      772.51      9.87 o 
  -3   1   7      233.47      238.83      3.75 o 
  -1   1   7       85.71       71.62      2.13 o 
   1   1   7      855.88      925.88      8.45 o 
   3   1   7     2344.29     2509.76     18.22 o 
   5   1   7      545.04      544.50      6.26 o 
   7   1   7        9.36        9.81      1.21 o 
   9   1   7      220.75      208.61      4.09 o 
  11   1   7       18.19       20.34      1.93 o 
  13   1   7       68.41       63.49      5.36 o 
  15   1   7      205.83      207.91     10.33 o 
 -16   2   7       66.76       78.59      5.62 o 
 -14   2   7       22.46       28.10      3.27 o 
 -12   2   7       77.32       79.14      4.72 o 
 -10   2   7      136.39      131.30      3.73 o 
  -8   2   7      268.93      258.00      4.48 o 
  -6   2   7      534.86      522.24      6.18 o 
  -4   2   7      440.64      436.43      5.82 o 
  -2   2   7       20.23       17.43      1.28 o 
   0   2   7      312.57      327.00      6.09 o 
   2   2   7      629.29      635.27      6.57 o 
   4   2   7       18.66       14.70      1.25 o 
   6   2   7     1128.10     1135.49     10.40 o 
   8   2   7     1479.11     1466.58     12.92 o 
  10   2   7       43.25       43.20      2.56 o 
  12   2   7        1.08        0.27      1.51 o 
  14   2   7      104.73      105.75     10.29 o 
 -15   3   7        9.62       15.05      2.93 o 
 -13   3   7       83.18       86.93      5.98 o 
 -11   3   7       28.78       26.94      2.52 o 
  -9   3   7      100.87      101.26      3.41 o 
  -7   3   7      356.78      353.36      8.43 o 
  -5   3   7      401.29      414.55      5.38 o 
  -3   3   7      281.04      279.64      4.27 o 
  -1   3   7      495.59      461.23      5.29 o 
   1   3   7      202.12      179.91      3.88 o 
   3   3   7      190.81      176.66      3.87 o 
   5   3   7      186.70      173.42      3.97 o 
   7   3   7      172.40      167.79      4.03 o 
   9   3   7       33.33       39.13      3.69 o 
  11   3   7       77.08       75.80      4.79 o 
  13   3   7       70.86       88.82      5.45 o 
 -14   4   7      187.94      209.94      7.68 o 
 -12   4   7       63.11       73.75      4.60 o 
 -10   4   7       57.31       58.35      4.19 o 
  -8   4   7      728.75      730.84     12.78 o 
  -6   4   7     3333.89     3328.93     26.43 o 
  -4   4   7      708.83      722.15      8.75 o 
  -2   4   7     1103.61     1129.07     11.66 o 
   0   4   7      468.92      473.66      6.99 o 
   2   4   7      151.98      149.01      4.01 o 
   4   4   7       55.49       58.13      2.71 o 
   6   4   7     2188.35     2212.39     22.29 o 
   8   4   7       42.18       38.21      2.81 o 
  10   4   7      190.78      189.48      6.71 o 
  12   4   7      124.97      127.40      6.39 o 
 -13   5   7       66.56       82.46      5.66 o 
 -11   5   7       92.16       92.56      8.09 o 
  -9   5   7       88.01       90.00      5.22 o 
  -7   5   7      233.56      233.63      5.79 o 
  -5   5   7       36.01       36.78      2.30 o 
  -3   5   7      128.66      116.85      3.41 o 
  -1   5   7       53.73       64.25      3.37 o 
   1   5   7      202.78      198.72      4.87 o 
   3   5   7       69.20       63.75      2.90 o 
   5   5   7       60.29       53.78      6.37 o 
   7   5   7      364.49      354.63      7.37 o 
   9   5   7      266.97      268.99     12.96 o 
  11   5   7      186.28      184.19      8.90 o 
  13   5   7       51.27       64.58      6.64 o 
 -12   6   7      129.77      150.88      7.38 o 
 -10   6   7      132.56      140.96      6.48 o 
  -8   6   7      375.70      385.67      9.77 o 
  -6   6   7      828.96      818.97     14.30 o 
  -4   6   7       12.86       13.68      1.71 o 
  -2   6   7      355.39      335.21      6.06 o 
   0   6   7      173.22      159.85      4.17 o 
   2   6   7      109.39      106.65      3.65 o 
   4   6   7      212.08      207.45      5.61 o 
   6   6   7      462.49      473.95      8.92 o 
   8   6   7       55.87       46.40      5.21 o 
  10   6   7       22.39       23.08      4.01 o 
 -11   7   7        3.37        3.93      2.57 o 
  -9   7   7       45.37       43.50      4.42 o 
  -7   7   7      999.63      993.28     17.05 o 
  -5   7   7      220.10      220.43      9.53 o 
  -3   7   7        6.16        5.09      1.93 o 
  -1   7   7      121.57      102.52      3.86 o 
   1   7   7        5.41        4.62      1.38 o 
   3   7   7      172.35      169.90      5.22 o 
   5   7   7       53.19       45.14      3.86 o 
   7   7   7      127.96      120.46      7.88 o 
   9   7   7      105.50       96.10      7.61 o 
  -8   8   7      280.41      292.47      9.38 o 
  -6   8   7      743.99      741.86     14.75 o 
  -4   8   7      270.03      277.33      9.62 o 
  -2   8   7      197.96      184.83      6.47 o 
   0   8   7        1.98        0.72      1.80 o 
   2   8   7       28.03       26.65      3.16 o 
   4   8   7      140.08      122.90      5.76 o 
   6   8   7      985.15      999.12     21.96 o 
   8   8   7       36.88       34.18      5.06 o 
  -7   9   7       78.46       77.65      5.96 o 
  -5   9   7      374.89      366.24     10.34 o 
  -3   9   7       72.58       68.29      5.36 o 
  -1   9   7       33.40       35.57      3.77 o 
   1   9   7       16.69       22.18      5.43 o 
   3   9   7       64.38       65.97      4.90 o 
   5   9   7      136.21      132.43     14.20 o 
 -14   0   8       10.49       14.97      6.51 o 
 -12   0   8      185.41      174.50      7.49 o 
 -10   0   8       88.99       85.99      5.52 o 
  -8   0   8        2.43        5.22      1.54 o 
  -6   0   8        2.65        1.14      1.29 o 
  -4   0   8      370.04      326.14      6.77 o 
  -2   0   8        3.85        4.17      1.37 o 
   0   0   8       63.56       61.18      3.17 o 
   2   0   8      106.06      101.82      3.62 o 
   4   0   8     1420.72     1374.37     16.79 o 
   6   0   8       59.56       64.46      3.50 o 
   8   0   8      598.88      603.88     14.25 o 
  10   0   8      371.53      383.85     11.98 o 
  12   0   8       14.65       14.82      4.26 o 
  14   0   8        0.99        1.92      3.61 o 
 -15   1   8       23.55       28.60      5.28 o 
 -13   1   8        4.86       11.19      2.34 o 
 -11   1   8      192.26      175.20      5.20 o 
  -9   1   8     1150.68      970.57      9.85 o 
  -7   1   8      123.89      124.04      3.08 o 
  -5   1   8       11.08        9.42      1.24 o 
  -3   1   8      428.85      420.59      5.47 o 
  -1   1   8       45.94       44.23      1.97 o 
   1   1   8      448.28      451.08      5.60 o 
   3   1   8     1242.83     1274.96     11.15 o 
   5   1   8      134.97      120.43      2.93 o 
   7   1   8       29.09       27.47      2.01 o 
   9   1   8      312.15      304.42      5.56 o 
  11   1   8      121.34      129.38      5.78 o 
  13   1   8        1.56        5.40      2.52 o 
 -14   2   8       63.17       78.33      7.26 o 
 -12   2   8       68.22       75.41      4.81 o 
 -10   2   8       86.33       84.70      3.42 o 
  -8   2   8      452.94      432.01      6.21 o 
  -6   2   8     2169.78     2117.44     16.73 o 
  -4   2   8     3464.11     3417.80     24.25 o 
  -2   2   8      465.29      447.15      5.63 o 
   0   2   8      338.78      350.55      4.78 o 
   2   2   8       29.66       31.08      1.67 o 
   4   2   8      101.64      100.00      2.67 o 
   6   2   8     1303.38     1284.07     11.70 o 
   8   2   8     1402.04     1434.28     15.10 o 
  10   2   8      237.94      255.07      6.20 o 
  12   2   8       31.05       37.08      3.65 o 
  14   2   8       37.62       51.86      8.14 o 
 -13   3   8       67.27       70.57      4.95 o 
 -11   3   8       13.66       18.05      2.18 o 
  -9   3   8      243.54      217.34      4.92 o 
  -7   3   8      353.42      349.08      5.28 o 
  -5   3   8     1179.81     1150.91     12.14 o 
  -3   3   8        1.82        1.00      1.01 o 
  -1   3   8      282.41      282.11      5.13 o 
   1   3   8       29.84       32.20      2.14 o 
   3   3   8      145.20      165.53      3.98 o 
   5   3   8     1000.11      979.51     11.06 o 
   7   3   8       68.23       60.53      3.37 o 
   9   3   8      207.73      219.90      5.78 o 
  11   3   8       70.00       75.68      5.03 o 
  13   3   8       37.72       44.25      4.63 o 
 -14   4   8      255.10      309.59     12.16 o 
 -12   4   8       55.27       57.10      4.47 o 
 -10   4   8       37.22       36.31      3.57 o 
  -8   4   8      275.18      264.53      6.25 o 
  -6   4   8      212.96      200.69      6.38 o 
  -4   4   8       14.43       18.58      1.78 o 
  -2   4   8      132.86      123.80      3.55 o 
   0   4   8      352.19      349.99      5.98 o 
   2   4   8       91.42       85.67      3.23 o 
   4   4   8      318.10      299.56      5.62 o 
   6   4   8       26.63       25.60      2.44 o 
   8   4   8       88.50       80.18      4.04 o 
  10   4   8       18.92       23.06      4.91 o 
  12   4   8       62.07       67.86      5.12 o 
 -13   5   8       60.93       71.26      5.46 o 
 -11   5   8       88.07       92.45      8.89 o 
  -9   5   8      123.78      127.82      6.11 o 
  -7   5   8      202.57      197.60      6.23 o 
  -5   5   8       61.52       60.46      2.92 o 
  -3   5   8      151.67      160.63      4.17 o 
  -1   5   8      391.71      349.81      6.20 o 
   1   5   8      281.85      250.53      5.22 o 
   3   5   8       14.05       15.88      1.93 o 
   5   5   8       18.25       17.18      2.16 o 
   7   5   8      135.93      129.05      6.26 o 
   9   5   8       41.65       39.36      4.85 o 
  11   5   8      416.52      461.78     11.56 o 
 -12   6   8       31.18       24.18      3.82 o 
 -10   6   8       89.25      101.18      6.14 o 
  -8   6   8       13.03       16.23      3.26 o 
  -6   6   8       18.65       20.44      2.42 o 
  -4   6   8      154.94      141.86      4.12 o 
  -2   6   8      799.46      728.62      9.81 o 
   0   6   8       45.59       52.66      2.94 o 
   2   6   8       43.92       48.79      2.85 o 
   4   6   8        6.68        8.79      3.05 o 
   6   6   8        0.78        0.90      1.83 o 
   8   6   8       56.16       59.95      4.85 o 
  10   6   8      142.66      158.63      9.27 o 
  -9   7   8       88.78      104.49      7.77 o 
  -7   7   8       42.37       34.87      3.95 o 
  -5   7   8      132.68      146.14      7.03 o 
  -3   7   8      178.79      178.29      4.83 o 
  -1   7   8      422.87      381.20      8.06 o 
   1   7   8       44.77       43.73      2.85 o 
   3   7   8       13.39       14.55      2.10 o 
   5   7   8       44.34       48.18      3.54 o 
   7   7   8       10.51        6.85      3.27 o 
   9   7   8       28.12       27.36      4.80 o 
  -8   8   8      132.77      142.31      7.44 o 
  -6   8   8       37.57       38.09      4.25 o 
  -4   8   8       41.93       35.91      3.85 o 
  -2   8   8       44.26       34.62      3.21 o 
   0   8   8       96.48       88.78      8.55 o 
   2   8   8      201.18      213.69      7.34 o 
   4   8   8      108.57      100.82      5.79 o 
   6   8   8       45.33       42.01      5.37 o 
  -5   9   8      442.80      450.46     22.02 o 
  -3   9   8      102.08      112.64      6.44 o 
  -1   9   8        1.14        6.26      2.44 o 
   1   9   8       76.58       82.80      5.50 o 
   3   9   8       99.04      127.55      6.63 o 
 -14   0   9        0.06       -0.13      2.41 o 
 -12   0   9       32.08       33.80      4.27 o 
 -10   0   9       91.12       77.66      6.30 o 
  -8   0   9       81.38       74.38      5.49 o 
  -6   0   9      474.44      442.31     14.22 o 
  -4   0   9      148.02      155.72      7.39 o 
  -2   0   9     2367.65     2313.01     25.45 o 
   0   0   9       79.15       78.57      5.05 o 
   2   0   9        0.09        0.14      1.07 o 
   4   0   9      325.39      334.61      7.20 o 
   6   0   9      493.41      493.21     10.36 o 
   8   0   9     2955.65     3075.15     33.22 o 
  10   0   9     1320.81     1364.82     30.61 o 
  12   0   9       14.48       18.92      4.61 o 
 -13   1   9        5.43        5.27      2.44 o 
 -11   1   9       43.85       32.74      2.95 o 
  -9   1   9       61.57       50.63      2.84 o 
  -7   1   9      183.34      171.12      3.79 o 
  -5   1   9     1849.32     1858.76     15.43 o 
  -3   1   9      147.61      149.66      3.40 o 
  -1   1   9       12.45       12.80      1.39 o 
   1   1   9       21.31       21.55      1.59 o 
   3   1   9      255.93      243.02      4.22 o 
   5   1   9        2.82        4.75      0.99 o 
   7   1   9      294.55      301.47      6.27 o 
   9   1   9      124.74      125.42      3.58 o 
  11   1   9       73.97       79.69      4.17 o 
  13   1   9       20.45       23.65      5.83 o 
 -14   2   9       36.50       41.62      4.21 o 
 -12   2   9      140.15      137.44      6.14 o 
 -10   2   9       86.34       76.74      3.46 o 
  -8   2   9      252.69      234.10      4.47 o 
  -6   2   9      334.20      331.98      5.28 o 
  -4   2   9     1753.80     1751.29     14.75 o 
  -2   2   9       36.84       36.14      1.96 o 
   0   2   9        1.60       -0.67      1.03 o 
   2   2   9      596.72      572.14      7.89 o 
   4   2   9       19.39       13.93      1.62 o 
   6   2   9      601.01      576.23      8.24 o 
   8   2   9      439.29      455.03      7.41 o 
  10   2   9      121.53      118.59      4.86 o 
  12   2   9       86.27       95.26      6.27 o 
 -13   3   9       45.56       48.30      4.43 o 
 -11   3   9       88.28       91.84      4.98 o 
  -9   3   9      769.87      722.18     11.20 o 
  -7   3   9      236.75      215.48      6.11 o 
  -5   3   9      246.09      244.74      5.07 o 
  -3   3   9       69.11       60.07      2.89 o 
  -1   3   9       27.48       27.10      2.07 o 
   1   3   9       21.39       20.28      2.10 o 
   3   3   9      423.84      404.10      7.53 o 
   5   3   9      532.87      523.39      7.85 o 
   7   3   9        5.62        4.73      1.72 o 
   9   3   9      324.30      351.18      7.65 o 
  11   3   9      111.44      123.61      6.30 o 
 -12   4   9      232.96      265.91      8.45 o 
 -10   4   9        1.76        3.92      2.06 o 
  -8   4   9       20.35       21.31      2.40 o 
  -6   4   9      151.62      143.55      4.05 o 
  -4   4   9      510.72      485.65      7.52 o 
  -2   4   9       23.86       18.61      1.89 o 
   0   4   9      180.24      149.85      4.08 o 
   2   4   9       63.94       64.93      4.85 o 
   4   4   9       83.84       86.84      3.55 o 
   6   4   9       75.95       79.71      4.09 o 
   8   4   9       53.95       60.51      3.73 o 
  10   4   9       33.21       36.48      3.87 o 
  12   4   9       29.67       32.98      4.09 o 
 -11   5   9       15.29       11.42      2.92 o 
  -9   5   9        8.00        9.72      3.90 o 
  -7   5   9      164.21      174.70      5.42 o 
  -5   5   9      100.50      101.81      3.75 o 
  -3   5   9       55.58       49.31      2.85 o 
  -1   5   9      243.61      199.39      4.85 o 
   1   5   9       37.59       27.30      2.25 o 
   3   5   9       32.96       27.39      2.23 o 
   5   5   9      307.06      291.41      9.36 o 
   7   5   9      275.36      271.83      6.90 o 
   9   5   9        8.97       13.83      2.78 o 
  11   5   9       81.85       89.28      6.15 o 
 -10   6   9       36.79       39.38      4.39 o 
  -8   6   9      190.54      203.48      7.47 o 
  -6   6   9       29.64       27.84      2.90 o 
  -4   6   9      187.05      176.07      4.76 o 
  -2   6   9       14.86       19.12      2.06 o 
   0   6   9      535.94      476.81     10.01 o 
   2   6   9      147.72      137.83      4.31 o 
   4   6   9       42.20       40.70      3.23 o 
   6   6   9       71.46       67.52      4.17 o 
   8   6   9      166.11      169.35      7.65 o 
  -9   7   9       64.90       62.79      5.24 o 
  -7   7   9        4.29        5.51      2.40 o 
  -5   7   9       60.35       59.86      4.79 o 
  -3   7   9        6.37        8.89      1.72 o 
  -1   7   9      150.33      136.70      5.31 o 
   1   7   9       45.05       45.66      3.48 o 
   3   7   9        5.62        6.10      2.24 o 
   5   7   9       30.84       37.06      3.34 o 
   7   7   9       18.35       21.65      3.65 o 
  -6   8   9       29.66       25.78      3.87 o 
  -4   8   9      224.03      236.37     12.78 o 
  -2   8   9       56.88       59.43      4.08 o 
   0   8   9       72.01       66.87      5.03 o 
   2   8   9        0.69        0.90      1.91 o 
   4   8   9      114.48      140.94      6.88 o 
 -14   0  10       78.59       81.46     14.66 o 
 -12   0  10       25.99       33.54      4.48 o 
 -10   0  10      176.74      171.65     17.12 o 
  -8   0  10      174.64      157.70      5.48 o 
  -6   0  10       15.49       20.64      2.52 o 
  -4   0  10     4534.89     4597.04     45.51 o 
  -2   0  10     1182.10     1191.37     20.84 o 
   0   0  10      230.56      218.17      6.01 o 
   2   0  10       63.78       63.84      4.68 o 
   4   0  10      242.32      233.24      7.44 o 
   6   0  10       35.41       35.58      3.06 o 
   8   0  10      905.89      920.70     14.58 o 
  10   0  10      567.79      570.56     11.44 o 
 -13   1  10       59.61       80.88      5.58 o 
 -11   1  10      119.25      120.98      4.99 o 
  -9   1  10      118.95      113.92      4.02 o 
  -7   1  10      288.61      257.29      4.87 o 
  -5   1  10     1045.53     1035.99     10.66 o 
  -3   1  10     1385.72     1378.30     12.77 o 
  -1   1  10       72.32       78.58      2.85 o 
   1   1  10       39.55       38.93      2.08 o 
   3   1  10        0.82        1.38      1.00 o 
   5   1  10       41.19       41.76      2.58 o 
   7   1  10       52.29       59.45      3.10 o 
   9   1  10      426.37      439.86      7.63 o 
  11   1  10      149.77      159.79      6.59 o 
 -12   2  10       16.63       19.33      3.16 o 
 -10   2  10       23.79       27.48      2.58 o 
  -8   2  10      106.06      109.40      3.93 o 
  -6   2  10      101.68       97.24      3.67 o 
  -4   2  10      433.16      416.22      6.94 o 
  -2   2  10      178.43      181.49      4.49 o 
   0   2  10      103.40       93.01      3.47 o 
   2   2  10       70.74       55.91      2.91 o 
   4   2  10        9.82        9.94      1.56 o 
   6   2  10      101.65      110.25      4.30 o 
   8   2  10      637.41      644.85     10.66 o 
  10   2  10      266.70      272.90      6.89 o 
  12   2  10      131.59      132.61      9.03 o 
 -13   3  10        8.04       12.88      3.90 o 
 -11   3  10       32.35       38.48      3.89 o 
  -9   3  10       58.10       63.31      4.88 o 
  -7   3  10      474.91      446.02     10.48 o 
  -5   3  10       37.59       33.55      2.45 o 
  -3   3  10       71.82       82.87      3.47 o 
  -1   3  10      403.22      354.61      6.43 o 
   1   3  10      325.97      273.22      5.61 o 
   3   3  10        7.84        3.58      1.31 o 
   5   3  10       79.11       85.15      3.63 o 
   7   3  10       30.19       34.23      2.90 o 
   9   3  10        3.40        2.25      2.45 o 
  11   3  10       52.93       64.46      5.01 o 
 -12   4  10      138.91      175.54      7.46 o 
 -10   4  10      188.26      203.75      9.53 o 
  -8   4  10       49.38       45.59      3.34 o 
  -6   4  10      173.43      169.01      4.58 o 
  -4   4  10       43.58       39.10      2.70 o 
  -2   4  10       23.74       33.74      2.54 o 
   0   4  10      437.76      378.12      6.88 o 
   2   4  10      216.42      205.32      5.02 o 
   4   4  10       96.49       97.15      3.90 o 
   6   4  10        2.03        3.10      1.47 o 
   8   4  10       21.21       26.19      2.73 o 
  10   4  10       51.81       63.47      4.97 o 
 -11   5  10       51.77       59.61      5.06 o 
  -9   5  10       13.28        9.45      3.35 o 
  -7   5  10        7.73        4.69      1.86 o 
  -5   5  10       13.14       11.95      1.75 o 
  -3   5  10       18.86       21.90      2.19 o 
  -1   5  10       79.99       83.17      3.74 o 
   1   5  10       90.23       85.74      3.77 o 
   3   5  10       12.96       10.66      1.79 o 
   5   5  10      120.95      114.57      5.08 o 
   7   5  10      191.67      182.95      5.94 o 
   9   5  10        2.51        5.94      2.33 o 
 -10   6  10       67.86       58.16      5.14 o 
  -8   6  10       83.57       90.64      5.91 o 
  -6   6  10       33.54       42.44      4.26 o 
  -4   6  10      127.54      116.52      4.36 o 
  -2   6  10       44.34       37.49      2.76 o 
   0   6  10        4.08        4.97      1.45 o 
   2   6  10       17.98       21.41      2.38 o 
   4   6  10       37.12       43.63      3.49 o 
   6   6  10       82.43       83.73      5.04 o 
   8   6  10       49.27       46.17      4.72 o 
  -7   7  10      104.40      124.39      6.87 o 
  -5   7  10       31.64       39.40      4.16 o 
  -3   7  10        8.32       11.24      1.92 o 
  -1   7  10       29.58       29.39      2.66 o 
   1   7  10       10.24       12.79      2.21 o 
   3   7  10      118.18      140.38      5.89 o 
   5   7  10      165.59      207.38      6.66 o 
  -4   8  10       48.59       52.99      4.86 o 
  -2   8  10        4.02        0.56      1.63 o 
   0   8  10      218.58      210.08      6.59 o 
   2   8  10       53.67       53.84      4.93 o 
 -12   0  11       22.19       21.83      4.05 o 
 -10   0  11      113.28      123.51      7.41 o 
  -8   0  11       85.52       89.24      4.82 o 
  -6   0  11       12.91       13.67      2.30 o 
  -4   0  11      512.79      506.03      9.98 o 
  -2   0  11     1249.12     1200.69     16.91 o 
   0   0  11        2.40        0.45      2.02 o 
   2   0  11       16.90       14.55      2.72 o 
   4   0  11      155.36      152.18      6.45 o 
   6   0  11        3.06        2.06      1.90 o 
   8   0  11      154.61      151.08     11.92 o 
  10   0  11      261.90      287.36     10.22 o 
 -11   1  11        3.22        1.35      1.90 o 
  -9   1  11       80.58       82.06      4.22 o 
  -7   1  11      322.11      329.68      5.83 o 
  -5   1  11       34.53       38.63      2.37 o 
  -3   1  11     1217.15     1205.61     13.47 o 
  -1   1  11      713.73      731.70      9.82 o 
   1   1  11       22.77       18.62      1.94 o 
   3   1  11       61.94       57.85      3.08 o 
   5   1  11       44.17       44.14      2.77 o 
   7   1  11        2.90        3.59      1.35 o 
   9   1  11       72.71       78.44      4.29 o 
  11   1  11       10.34        9.56      2.90 o 
 -12   2  11       35.00       37.86      7.66 o 
 -10   2  11      116.20      138.19      5.41 o 
  -8   2  11        5.32        5.66      1.83 o 
  -6   2  11      248.40      234.24      5.42 o 
  -4   2  11      204.33      198.86      4.99 o 
  -2   2  11     1509.30     1480.42     15.60 o 
   0   2  11      357.08      360.23      6.69 o 
   2   2  11       77.21       65.94      3.28 o 
   4   2  11       13.30       12.15      1.67 o 
   6   2  11       76.67       84.52      3.90 o 
   8   2  11      174.25      184.16      6.85 o 
  10   2  11      678.42      726.44     12.20 o 
 -11   3  11        2.52        7.80      2.54 o 
  -9   3  11       47.26       39.91      3.63 o 
  -7   3  11      122.25      115.14      5.01 o 
  -5   3  11      150.88      156.58      4.54 o 
  -3   3  11       63.35       73.19      3.55 o 
  -1   3  11      130.99      141.13      4.31 o 
   1   3  11      255.38      223.55      5.36 o 
   3   3  11      120.20      116.60      4.15 o 
   5   3  11       50.82       52.28      3.12 o 
   7   3  11        4.37        5.40      1.66 o 
   9   3  11       36.63       41.99      3.50 o 
 -10   4  11       36.24       46.61      4.40 o 
  -8   4  11      187.50      182.37      5.90 o 
  -6   4  11      112.05      114.93      5.88 o 
  -4   4  11       51.19       45.24      3.88 o 
  -2   4  11       54.28       46.82      3.03 o 
   0   4  11        6.29        2.67      1.31 o 
   2   4  11       76.58       69.07      3.61 o 
   4   4  11        8.40        9.33      1.76 o 
   6   4  11      102.24       91.58      4.72 o 
   8   4  11      222.14      219.29      6.85 o 
  -9   5  11       75.24       58.74      6.01 o 
  -7   5  11      197.42      187.53      6.58 o 
  -5   5  11      145.40      134.58      6.68 o 
  -3   5  11       21.82       22.34      2.51 o 
  -1   5  11       33.22       39.27      2.90 o 
   1   5  11      175.98      154.62      4.69 o 
   3   5  11       40.80       33.48      2.71 o 
   5   5  11      232.94      240.47      6.93 o 
   7   5  11       20.02       32.59      3.65 o 
  -8   6  11       72.44       74.45      5.59 o 
  -6   6  11      118.61      129.72      5.77 o 
  -4   6  11       41.52       48.46      3.26 o 
  -2   6  11        7.79        4.83      1.53 o 
   0   6  11       32.94       40.38      2.99 o 
   2   6  11        1.28       -1.53      1.53 o 
   4   6  11       42.28       42.69      4.63 o 
   6   6  11       84.85      102.43      6.60 o 
  -5   7  11       90.26       96.57      6.24 o 
  -3   7  11       55.99       57.40      3.66 o 
  -1   7  11       19.98       19.59      2.43 o 
   1   7  11       18.42       19.68      2.79 o 
   3   7  11        0.90        1.40      2.59 o 
 -10   0  12       30.20       38.69      4.95 o 
  -8   0  12      192.93      229.61      7.29 o 
  -6   0  12        0.11        0.36      1.66 o 
  -4   0  12        0.06       -0.64      1.44 o 
  -2   0  12     1176.38     1182.63     23.10 o 
   0   0  12      128.13      120.72     11.06 o 
   2   0  12      330.41      343.22     10.74 o 
   4   0  12      221.34      210.10      8.48 o 
   6   0  12        2.33        4.70      2.34 o 
   8   0  12       14.00       14.00      3.36 o 
 -11   1  12        9.04       13.66      3.24 o 
  -9   1  12       12.40       11.62      2.29 o 
  -7   1  12       10.86       13.69      2.06 o 
  -5   1  12       87.68       97.43      4.10 o 
  -3   1  12       85.22       80.64      3.75 o 
  -1   1  12      127.27      122.77      4.34 o 
   1   1  12      137.08      122.23      4.27 o 
   3   1  12      178.30      160.58      4.65 o 
   5   1  12       32.58       34.82      2.72 o 
   7   1  12       42.89       44.60      3.41 o 
   9   1  12       23.77       22.94      3.31 o 
 -10   2  12      195.71      238.29     14.03 o 
  -8   2  12      146.47      161.54      5.76 o 
  -6   2  12       11.56       10.38      1.95 o 
  -4   2  12      118.18      119.98      4.46 o 
  -2   2  12      687.80      684.11      9.98 o 
   0   2  12      258.90      220.59      6.90 o 
   2   2  12      316.08      282.70      6.14 o 
   4   2  12       24.97       23.95      2.27 o 
   6   2  12       83.28       87.50      4.03 o 
   8   2  12       15.99       19.70      2.42 o 
  -9   3  12       36.61       30.88      3.28 o 
  -7   3  12       44.18       42.13      3.71 o 
  -5   3  12       62.13       58.72      4.40 o 
  -3   3  12      151.34      150.79      6.55 o 
  -1   3  12      559.65      527.96      8.76 o 
   1   3  12       80.62       88.09      4.04 o 
   3   3  12       96.58       86.63      4.02 o 
   5   3  12        0.39        1.38      1.26 o 
   7   3  12        2.94        3.53      2.12 o 
  -8   4  12       57.11       56.94      4.12 o 
  -6   4  12       17.35       18.09      2.65 o 
  -4   4  12       26.77       31.53      2.67 o 
  -2   4  12      177.22      163.15      5.44 o 
   0   4  12      178.86      179.10      5.12 o 
   2   4  12       87.75       97.91      4.87 o 
   4   4  12       57.40       59.42      3.53 o 
   6   4  12       25.86       30.59      3.13 o 
  -7   5  12       80.12       82.33      4.94 o 
  -5   5  12      271.88      324.54      8.22 o 
  -3   5  12       12.34       11.89      1.99 o 
  -1   5  12       67.23       56.18      3.51 o 
   1   5  12       64.42       57.03      3.62 o 
   3   5  12       15.72       14.04      3.44 o 
   5   5  12        0.49        4.37      2.13 o 
  -4   6  12       16.66       15.05      2.56 o 
  -2   6  12        9.57       16.72      2.28 o 
   0   6  12       34.19       44.91      3.62 o 
   2   6  12       13.08       12.23      2.97 o 
 -10   0  13      174.23      225.36     14.97 o 
  -8   0  13       41.82       57.87      9.15 o 
  -6   0  13       20.43       19.77      3.82 o 
  -4   0  13      163.53      173.67      8.33 o 
  -2   0  13        0.79        1.72      2.96 o 
   0   0  13      125.73      120.38      8.89 o 
   2   0  13      292.14      265.47      9.87 o 
   4   0  13       47.57       41.46      4.70 o 
   6   0  13       19.29       11.72      3.02 o 
  -9   1  13        5.21        5.47      2.36 o 
  -7   1  13        0.50        1.94      1.57 o 
  -5   1  13      117.27      129.09      4.72 o 
  -3   1  13       21.50       21.52      2.33 o 
  -1   1  13       33.38       33.35      3.12 o 
   1   1  13       54.31       60.89      3.44 o 
   3   1  13      216.76      213.82      6.31 o 
   5   1  13       50.17       52.84      3.79 o 
   7   1  13        2.87        3.05      2.22 o 
  -8   2  13       19.13       17.83      2.72 o 
  -6   2  13       76.41       86.23      4.17 o 
  -4   2  13      120.27      126.28      4.68 o 
  -2   2  13       13.94       13.54      1.98 o 
   0   2  13       99.86       99.30      4.35 o 
   2   2  13       24.52       20.90      2.40 o 
   4   2  13       82.15       84.71      4.69 o 
   6   2  13       49.14       54.60      3.42 o 
  -7   3  13       11.57       10.42      2.41 o 
  -5   3  13      244.39      262.27      6.38 o 
  -3   3  13      238.80      278.44      6.59 o 
  -1   3  13      508.63      508.68      8.94 o 
   1   3  13      142.51      141.99      5.01 o 
   3   3  13        1.12        0.62      2.27 o 
   5   3  13       35.37       42.09      4.42 o 
  -6   4  13       20.76       21.37      2.97 o 
  -4   4  13       49.97       60.23      5.64 o 
  -2   4  13      387.37      406.02      8.10 o 
   0   4  13      312.71      317.33      9.19 o 
   2   4  13       82.40       85.27      4.37 o 
   4   4  13       32.39       34.60      3.44 o 
  -5   5  13      216.14      248.72      7.55 o 
  -3   5  13       18.44       14.87      2.29 o 
  -1   5  13       20.56       24.98      2.69 o 
   1   5  13      371.76      378.64      9.17 o 
   3   5  13       27.69       23.27      3.00 o 
  -6   0  14       18.35       21.78      5.91 o 
  -4   0  14       42.25       42.44      5.29 o 
  -2   0  14      147.46      156.34     10.84 o 
   0   0  14      162.28      163.79     13.93 o 
   2   0  14       63.60       54.35      5.64 o 
   4   0  14      112.27      110.58      7.69 o 
  -7   1  14       20.52       24.62      3.81 o 
  -5   1  14        5.44        1.72      2.04 o 
  -3   1  14       86.16       87.73      5.52 o 
  -1   1  14        2.55        2.54      1.86 o 
   1   1  14       11.99        9.85      2.22 o 
   3   1  14       35.31       42.56      3.79 o 
   5   1  14       74.49       65.17      4.67 o 
  -6   2  14       83.25       93.34      4.67 o 
  -4   2  14        3.39        4.27      1.96 o 
  -2   2  14        2.69        5.45      1.68 o 
   0   2  14      193.15      197.33      5.62 o 
   2   2  14       69.15       80.91      4.14 o 
   4   2  14      162.85      161.62      7.11 o 
  -5   3  14      105.78      123.72      5.78 o 
  -3   3  14       50.48       65.94      4.01 o 
  -1   3  14       95.28      100.35      4.94 o 
   1   3  14        6.54        6.94      1.95 o 
   3   3  14        0.56        2.39      1.63 o 
  -2   4  14       62.74       61.31      4.33 o 
   0   4  14       97.99      100.20      4.86 o 
  -2   0  15        5.27       -2.74      2.74 o 
   0   0  15        3.08        3.54      3.49 o 
  -1   1  15      146.29      172.05      6.73 o 
                                                 
